# Supplementary material for: gDNA extraction yield and methylation status of blood samples are affected by long-term storage conditions
Source: PLoS One. 2018 Feb 7;13(2):e0192414. doi: 10.1371/journal.pone.0192414 (PMC5802893; doi:10.1371/journal.pone.0192414)
Supplement: S1 Dataset — (XLSX) [file pone.0192414.s002.xlsx]

## Sheet: -70°C
CpG site	Sample	Mean Methylation T0 [%]		Mean Methylation T1 [%]		Mean Methylation T3 [%]		Mean Methylation T10 [%]
CpG1	1	13.455		16.065		17.225		19.18
	2	15.735		13.09		20.025		21.3
	3	9.27		7.635		13.595		15.45
	4	17.175		11.82		16.635		20.55
	5	13.14		11.55		15.86		19
	6	10.075		8.715		18.78		20.92
	7	17.865		18.45		23.65		25.71
	8	14.235		17.14		21.74		21.99
	9	12.89		16.525		23.365		21.6
	10	22.285		19.405		23.87		28.45
CpG5	1	12.82		14.715		13.585		20.8
	2	17.58		16.565		20.98		25.97
	3	12.335		12.48		11.745		13.44
	4	19.005		12.645		19.455		18.6
	5	12.04		9.715		15.525		18.83
	6	9.77		11.1		15.59		18.59
	7	25.355		23.12		23.18		30.93
	8	18.95		20.25		21.74		23.06
	9	22.025		19.31		24.405		24.17
	10	26.215		25.345		26.545		33.74
CpG7	1	17.26		21.305		21.405		20.18
	2	18.97		18.645		25.86		27.44
	3	14.125		13.315		15.76		14.83
	4	17.71		16.52		19.985		21.19
	5	12.48		14.59		16.55		17.77
	6	16.205		18.59		19.055		21.14
	7	20.84		21.87		28.755		27.9
	8	19.85		18.51		27.33		27.32
	9	19.995		20.575		19.46		26.52
	10	20.775		28.445		23.905		31.74
CpG2	1	26.45		28.15		39.16		51.57
	2	29.195		28.765		49.845		51.63
	3	23.395		20.285		38.015		42.73
	4	31.93		28.295		45.12		47.03
	5	25.51		22.86		41.19		44.37
	6	22.845		27.21		47.09		48.78
	7	34.24		33.065		52.12		52.52
	8	28.025		32.825		47.74		50.49
	9	26.16		34.71		48.08		54.55
	10	35.485		33.35		49.675		55.61
CpG3	1	7.33		7.37		6.125		14.78
	2	7.105		9.13		9.24		14.05
	3	6.065		5.74		7.515		7.8
	4	10.485		8.855		7.6		10.72
	5	8.205		5.175		7.335		10.28
	6	4.685		6.485		8.985		11.28
	7	13.825		8.255		10.945		16.69
	8	9.805		12.23		10.635		14.96
	9	10.785		11.49		14.325		18.61
	10	11.09		10.255		11.26		19.4
CpG4	1	1.94		3.195		3.68		5.24
	2	4.595		3.41		3.875		4.27
	3	3.07		2.57		3.255		5.65
	4	3.02		3.705		6.445		6.14
	5	6.075		4.97		5.14		7.32
	6	4.645		3.815		5.175		5.79
	7	2.31		3.265		5.965		6.08
	8	5.97		4.885		5.595		7.65
	9	4.37		4.99		5.74		6.12
	10	3.05		4.29		5.49		7.04
CpG6	1	36.945		40.425		38.22		53.21
	2	48.055		44.585		44.4		59.68
	3	38.52		31.03		33.31		51.31
	4	42.33		40.23		43.5		51.37
	5	32.985		31.32		36.59		46.1
	6	37.64		34.485		43.35		52.34
	7	47.165		44.295		49.41		58.71
	8	43.65		48.635		45.635		57.53
	9	43.745		47.18		47.145		57.71
	10	50.88		48.985		46.17		64.39
CpG8	1	65.165		66.955		67.43		76.76
	2	74.575		75.67		79.34		80.14
	3	66.565		61.29		64.47		70.86
	4	72.715		69.55		70.7		74.39
	5	65.49		63.415		69.165		65.75
	6	71.42		73.735		77.51		78.09
	7	76.64		77.64		82.075		82.83
	8	69.815		72.17		76.595		74.81
	9	75.305		75.325		79.165		79.15
	10	78.175		80.875		81.08		83.05
CpG9	1	41.44		42.615		44.145		59.63
	2	51.34		49.125		58.36		62.88
	3	40.455		36.39		42.845		50.35
	4	47.67		47.355		52.39		60
	5	37.24		38.53		43.845		51.68
	6	45.995		45.145		53.985		58.63
	7	50.045		49.845		57.6		63.54
	8	48.76		49.155		54.605		60.09
	9	49.72		52.4		55.43		58.97
	10	55.91		54.79		58.275		64.79
CpG10	1	35.405		37.73		38.42		51.86
	2	49.015		47.065		52.685		56.79
	3	33.095		30.845		36.345		43.29
	4	44.45		40.34		45.085		49.29
	5	35.545		33.05		39.87		41.32
	6	37.665		35.71		41.17		45.43
	7	50.155		48.16		52.405		53.53
	8	41.74		44.82		49.36		51.69
	9	49.035		53.28		56.44		58.26
	10	53.105		54.035		51.33		62.18

## Sheet: -20°C
CpG site	Sample	Mean Methylation T0 [%]		Mean Methylation T1 [%]		Mean Methylation T3 [%]		Mean Methylation T10 [%]
CpG1	1	13.455		14.84		14.06		15.32
	2	15.735		13.93		14.74		19.73
	3	9.27		12.44		11.725		14.2
	4	17.175		14.875		15.515		23.55
	5	13.14		11.38		10.435		16.45
	6	10.075		12.785		13.36		16.94
	7	17.865		19.27		20.435		27.18
	8	14.235		15.45		17.75		21.89
	9	12.89		16.865		19.825		21.5
	10	22.285		23.775		21.27		26.49
CpG5	1	12.82		17.61		13.605		18.43
	2	17.58		18.43		17.45		24.45
	3	12.335		13.295		11.17		15.45
	4	19.005		18.875		14.49		22.66
	5	12.04		14.93		12.28		14.19
	6	9.77		13.705		11.99		18.25
	7	25.355		22.075		22.615		32.12
	8	18.95		19.95		21.14		20.56
	9	22.025		22.4		22.24		25.22
	10	26.215		25.565		25.32		33.24
CpG7	1	17.26		26.24		17.005		18.3
	2	18.97		22.3		18.805		24.23
	3	14.125		14.185		13.245		18.17
	4	17.71		19.165		17.8		21.78
	5	12.48		17.665		12.475		18.54
	6	16.205		17.44		16.415		23.62
	7	20.84		22.615		25.205		28.46
	8	19.85		20.59		22.985		25.53
	9	19.995		21.79		21.455		26.27
	10	20.775		28.66		23.04		31.11
CpG2	1	26.45		27.14		35.61		41.58
	2	29.195		28.72		38.175		46.26
	3	23.395		25.42		32.445		39.25
	4	31.93		30.9		41.425		42.35
	5	25.51		28.53		31.99		44.48
	6	22.845		33.26		40.96		50.38
	7	34.24		37.685		49.35		52.98
	8	28.025		29.34		44.53		49.63
	9	26.16		34.785		45.05		53.9
	10	35.485		36.885		49.61		57.97
CpG3	1	7.33		9.14		6.12		9.63
	2	7.105		6.375		8.62		13.82
	3	6.065		6.705		5.035		9.4
	4	10.485		8.535		8.105		14.22
	5	8.205		6.815		4.955		10.19
	6	4.685		7.12		6.765		12.31
	7	13.825		11.13		10.06		20.59
	8	9.805		9.01		9.795		13.46
	9	10.785		13.885		12.01		20.94
	10	11.09		9.105		12.805		21.76
CpG4	1	4.37		3.45		4.11		6.58
	2	3.05		4.405		4.13		2.75
	3	1.94		3.41		1.935		4.3
	4	4.595		4.57		2.825		3.65
	5	3.07		2.745		2.33		5.36
	6	3.02		4.485		3.315		5.32
	7	6.075		6.965		4.805		5.39
	8	4.645		3.055		4.22		3.91
	9	2.31		3.385		3.585		5.61
	10	5.97		7.505		5.04		7.34
CpG6	1	36.945		46.015		35.425		49.57
	2	48.055		46.04		40.23		48.79
	3	38.52		35.03		32.78		42.78
	4	42.33		43.595		42.38		48.39
	5	32.985		37.17		31.535		46.49
	6	37.64		40.655		38.725		53.81
	7	47.165		41.21		46.21		56.92
	8	43.65		44.715		44.97		53.36
	9	43.745		49.89		48.455		57.71
	10	50.88		52.78		49.895		64.22
CpG8	1	72.715		70.51		69.69		71.35
	2	65.49		68.02		62.99		72.54
	3	71.42		68.53		74.13		76.46
	4	76.64		76.735		82.97		77.5
	5	69.815		70.96		74.99		73.01
	6	75.305		81.32		76.655		79.83
	7	78.175		80.14		80.59		85.56
	8	65.165		74.295		65.3		72.77
	9	74.575		77.635		74.385		79.71
	10	66.565		67.675		65.605		68.67
CpG9	1	41.44		52.575		41.305		54.58
	2	51.34		51.835		51.08		62.36
	3	40.455		39.505		39.56		47.21
	4	47.67		51.875		47.19		52.92
	5	37.24		41.89		39.085		51.23
	6	45.995		44.175		47.29		58.18
	7	50.045		49.56		55.57		60.31
	8	48.76		48.405		48.16		57.42
	9	49.72		57.33		52.72		61.53
	10	55.91		55.61		59.135		68.41
CpG10	1	35.405		44.09		36.21		44.1
	2	49.015		49.39		46.42		53.38
	3	33.095		37.335		33.83		39.83
	4	44.45		41.195		39.605		45.28
	5	35.545		37.645		34.475		45.06
	6	37.665		36.58		41.22		45
	7	50.155		46.975		51.69		55.29
	8	41.74		42.645		47.335		53.79
	9	49.035		53.91		52.005		53.77
	10	53.105		55.52		57.83		58.94

## Sheet: RT
CpG site	Sample	Mean Methylation T0 [%]		Mean Methylation T1 [%]		Mean Methylation T3 [%]		Mean Methylation T10 [%]
CpG1	1	13.455		15.34		15.705		18.18
	2	15.735		13.63		14.06		21.75
	3	9.27		12.345		11.315		16.87
	4	17.175		10.945		14.635		18.74
	5	13.14		13.52		12.485		14.38
	6	10.075		16.375		17.68		14.57
	7	17.865		16.015		21.77		26.43
	8	14.235		15.565		18.01		22.7
	9	12.89		15.19		19.875		29.5
	10	22.285		21.645		23.45		22.78
CpG5	1	12.82		13.55		13.59		16.5
	2	17.58		20.915		18.62		25.03
	3	12.335		13.345		11.245		19.45
	4	19.005		17.38		14.9		18.42
	5	12.04		13.765		11.36		19.86
	6	9.77		14.65		14.105		12.31
	7	25.355		21.41		24.025		31.66
	8	18.95		21.06		19.385		22.04
	9	22.025		24.185		23.51		29.24
	10	26.215		25.72		25.455		29.75
CpG7	1	17.26		16.01		17.55		22.36
	2	18.97		22.715		19.19		26.45
	3	14.125		13.565		11.18		23.49
	4	17.71		15.76		15.505		16.98
	5	12.48		11.45		11.14		19.39
	6	16.205		24.895		17.455		17.41
	7	20.84		21.855		24.805		26.83
	8	19.85		20.575		20.805		22.65
	9	19.995		25.36		20.705		26.73
	10	20.775		27.615		24.73		28.32
CpG2	1	26.45		20.88		38.995		43.35
	2	29.195		33.275		46.09		51.78
	3	23.395		25.95		33.155		47
	4	31.93		24.755		39.775		42.72
	5	25.51		22.55		32.945		35.99
	6	22.845		34.405		43.87		43.05
	7	34.24		34.455		49.305		48.76
	8	28.025		28.46		43.17		47.86
	9	26.16		28.885		49.355		55.47
	10	35.485		35.08		53.005		54.45
CpG3	1	7.33		10.155		6.89		10.12
	2	7.105		9.13		10.995		15.88
	3	6.065		8.315		5.11		12.94
	4	10.485		8.175		6.98		10.96
	5	8.205		6.405		5.68		9.96
	6	4.685		10.08		8.435		12.36
	7	13.825		12.645		12.07		16.56
	8	9.805		9.005		10.545		15.16
	9	10.785		10.915		12.33		19.41
	10	11.09		6.835		10.645		18.55
CpG4	1	4.37		3.7		3.365		4.66
	2	3.05		3.78		4.74		8.63
	3	1.94		2.305		2.055		3.93
	4	4.595		2.35		3.365		3.25
	5	3.07		2.405		3.145		1.74
	6	3.02		5.24		4.115		4.25
	7	6.075		5.43		4.645		5.4
	8	4.645		3.165		3.6		5.68
	9	2.31		3.47		3.57		6.77
	10	5.97		4.65		4.81		5.99
CpG6	1	36.945		43.2		34.91		50.03
	2	48.055		49.24		42.33		59.68
	3	38.52		34.92		31.535		47.81
	4	42.33		42.705		36.97		48.77
	5	32.985		36.095		29.81		38.19
	6	37.64		44.38		36.5		40.76
	7	47.165		46.98		46.125		61.2
	8	43.65		42.365		41.695		54.75
	9	43.745		48.48		42.79		60.76
	10	50.88		54.22		47.625		66.9
CpG8	1	65.165		64.935		66.055		72.76
	2	74.575		81.245		76.01		82.51
	3	66.565		64.175		63.4		72.76
	4	72.715		71.095		67.63		70.59
	5	65.49		62.185		63.315		73.86
	6	71.42		75.735		73.66		65.61
	7	76.64		78.31		79.69		84.13
	8	69.815		70.87		70.88		78.02
	9	75.305		74.67		79.89		82.12
	10	78.175		82.205		78.085		81.44
CpG9	1	41.44		45.085		43.645		53.2
	2	51.34		58.245		53.11		66.38
	3	40.455		37.545		35.21		57.09
	4	47.67		46.56		40.27		54.49
	5	37.24		40.455		36.85		50
	6	45.995		54.645		46.34		43.52
	7	50.045		49.75		55.32		65.11
	8	48.76		44.355		48.23		55.99
	9	49.72		51.965		51.735		62.74
	10	55.91		54.55		58.275		60.64
CpG10	1	35.405		36.845		35.35		46.51
	2	49.015		55.115		49.895		55.18
	3	33.095		34.98		31.395		48.13
	4	44.45		42.215		37.945		45.63
	5	35.545		39.565		33.355		41.99
	6	37.665		42.235		42.625		43.44
	7	50.155		46.68		49		48.69
	8	41.74		44.74		41.9		47.22
	9	49.035		49.92		52.445		58.83
	10	53.105		51.61		53.81		60.23

## Sheet: KS
CpG site	Sample	Mean Methylation T0 [%]		Mean Methylation T1 [%]		Mean Methylation T3 [%]		Mean Methylation T10 [%]
CpG1	1	13.455		19.48		17.275		12.54
	2	15.735		16.205		17.42		13.21
	3	9.27		11.205		14.615		6.78
	4	17.175		16.195		17.15		20.38
	5	13.14		13.115		12.555		10.94
	6	10.075		15.465		14.6		12.48
	7	17.865		19.67		23.64		15.41
	8	14.235		19.175		17.125		26.26
	9	12.89		17.49		19.89		17.17
	10	22.285		21.91		27.435		23.84
CpG5	1	12.82		19.165		16.935		13.18
	2	17.58		20.215		19.725		17.04
	3	12.335		12.42		14.69		8.6
	4	19.005		18.94		17.37		14.54
	5	12.04		14.305		14.55		15.51
	6	9.77		17.515		11.33		12.3
	7	25.355		25.58		25.02		27.94
	8	18.95		21.82		18.92		15.09
	9	22.025		19.08		24.385		19.33
	10	26.215		31.535		29.785		27.95
CpG7	1	17.26		29		22.665		13.97
	2	18.97		25.86		21.33		13.68
	3	14.125		14.88		21.375		10.4
	4	17.71		23.935		20.08		16.07
	5	12.48		16.615		12.735		15.94
	6	16.205		18.275		19.66		13.42
	7	20.84		29.41		26.07		19.15
	8	19.85		27.785		22.645		14.15
	9	19.995		24.595		22.415		15.68
	10	20.775		33.71		28.575		23
CpG2	1	26.45		33.48		38.925		37.32
	2	29.195		32.41		45.5		47
	3	23.395		21.855		39.725		33.06
	4	31.93		29.22		41.955		29.22
	5	25.51		24.54		34.105		42.73
	6	22.845		28.43		40.59		43.81
	7	34.24		38.57		52.655		47.99
	8	28.025		34.55		45.33		51.52
	9	26.16		32.035		51.035		46.15
	10	35.485		35.77		54.055		57.58
CpG3	1	7.33		8.42		7.425		10.99
	2	7.105		6.43		9.785		14.29
	3	6.065		7.72		8.285		6.38
	4	10.485		9.075		7.9		11.76
	5	8.205		5.83		7.18		11.92
	6	4.685		6.82		7.595		11.81
	7	13.825		11.65		12.805		16
	8	9.805		10.91		9.99		16
	9	10.785		11.43		15.81		17.57
	10	11.09		11.595		11.805		16.06
CpG4	1	1.94		4.755		3.025		0.87
	2	4.595		4.465		2.47		2.55
	3	3.07		3.55		3.275		1.95
	4	3.02		3.58		3.17		4.01
	5	6.075		8.66		4.31		4.71
	6	4.645		6.965		3.265		4.72
	7	2.31		4.785		5.13		4.18
	8	5.97		5.525		5.085		6.44
	9	4.37		6.54		3.675		3.48
	10	3.05		4.325		3.83		4.92
CpG6	1	36.945		48.43		40.31		38.84
	2	48.055		45.85		43.215		46.81
	3	38.52		40.855		38.605		35.12
	4	42.33		49.87		41.59		38.78
	5	32.985		42.445		31.44		41
	6	37.64		42.625		38.46		46.23
	7	47.165		51.65		46.08		53.22
	8	43.65		55.3		46.12		51.89
	9	43.745		51.69		47.3		52.13
	10	50.88		60.16		50.49		56.69
CpG8	1	65.165		75.825		72.985		61.71
	2	74.575		79.88		76.11		74.92
	3	66.565		69.155		70.31		59.18
	4	72.715		76.09		69.885		71.17
	5	65.49		68.485		64.935		72.56
	6	71.42		71.535		71.995		68.03
	7	76.64		84.01		79.82		76.1
	8	69.815		80.15		71.835		68.87
	9	75.305		79.855		78.95		75.6
	10	78.175		87.455		83.27		81.08
CpG9	1	41.44		56.18		47.97		47.98
	2	51.34		53.75		54.475		48.88
	3	40.455		45.225		45.43		42.01
	4	47.67		53.155		45.45		41.43
	5	37.24		46.915		41.425		38.61
	6	45.995		51.09		46.705		50.42
	7	50.045		58.56		54.905		52.37
	8	48.76		56.77		49.04		40.57
	9	49.72		58.56		55.695		55.81
	10	55.91		66.125		60.265		58.99
CpG10	1	35.405		47.805		40.32		41.05
	2	49.015		50.665		48.31		55.43
	3	33.095		37.72		41.515		32.94
	4	44.45		47.37		42.05		27.73
	5	35.545		38.14		34.21		40.9
	6	37.665		39.085		36.845		40.84
	7	50.155		54.18		52.985		47.11
	8	41.74		48.965		43.905		40
	9	49.035		51.915		55.615		54.35
	10	53.105		58.495		53.35		60.18

## Sheet: -70-RT
CpG site	Sample	Mean Methylation T0 [%]		Mean Methylation T1 [%]		Mean Methylation T3 [%]		Mean Methylation T10 [%]
CpG1	1	13.455		17.01		12.46		15.55
	2	15.735		14.885		16.35		16.04
	3	9.27		14.23		11.42		13
	4	17.175		11.92		18.945		19.22
	5	13.14		11.895		13		13.61
	6	10.075		13.165		13.23		19.43
	7	17.865		18.6		19.495		22.5
	8	14.235		19.555		15.935		22.17
	9	12.89		14.075		17.865		21.41
	10	22.285		22.265		19.92		23.16
CpG5	1	12.82		15.785		14.495		13.37
	2	17.58		15.685		18.095		20.11
	3	12.335		16.2		12.85		13.31
	4	19.005		17.07		16.985		21.57
	5	12.04		13.455		12.09		12.74
	6	9.77		12.14		12.705		14.34
	7	25.355		26		22.785		24.22
	8	18.95		24.905		17.815		22.55
	9	22.025		17.68		17.52		23.56
	10	26.215		30.18		26		30.25
CpG7	1	17.26		19.765		15.46		16.64
	2	18.97		22.005		20.205		21.18
	3	14.125		19.415		17.66		15.64
	4	17.71		21.845		21.355		20.02
	5	12.48		16.67		14.965		16.92
	6	16.205		20.625		16.215		19.95
	7	20.84		24.655		25.875		29.12
	8	19.85		23.43		20.63		22.67
	9	19.995		21.03		18.795		21.72
	10	20.775		31.56		21.82		27.59
CpG2	1	26.45		28.085		36.925		43.12
	2	29.195		30.26		45.755		42.93
	3	23.395		29.935		36.69		37.44
	4	31.93		29.45		49.94		48.81
	5	25.51		24.96		34.13		36.58
	6	22.845		27.47		36.075		45.55
	7	34.24		33.88		47.73		46.53
	8	28.025		33.34		39.86		49.94
	9	26.16		27.32		48.355		53.9
	10	35.485		40.25		50.185		56.9
CpG3	1	7.33		7.045		5.525		9.26
	2	7.105		11.055		10.15		15.04
	3	6.065		7.57		6.69		8.85
	4	10.485		8.39		9.91		12.31
	5	8.205		8.3		6.53		10.1
	6	4.685		7.685		6.335		11.69
	7	13.825		9.79		11.44		22.99
	8	9.805		10.035		8.99		15.67
	9	10.785		10.5		9.655		17.94
	10	11.09		16.24		9.41		19.36
CpG4	1	4.37		3.735		2.56		4.12
	2	3.05		3.065		3.105		3.46
	3	1.94		3.175		3.96		4.05
	4	4.595		3.68		5.17		5.6
	5	3.07		3.18		3.09		3.22
	6	3.02		3.395		3.225		5.63
	7	6.075		5.005		4.505		4.9
	8	4.645		6.155		4.3		5.25
	9	2.31		3.3		3.5		6.5
	10	5.97		8.54		3.115		2.38
CpG6	1	36.945		38.59		38.295		47.29
	2	48.055		41.325		38.69		55.15
	3	38.52		35.29		38.125		41.91
	4	42.33		41.18		45.025		51.21
	5	32.985		36.245		34.985		44.56
	6	37.64		40		36.03		47.37
	7	47.165		47.555		46.32		61.09
	8	43.65		51.25		41.8		55.13
	9	43.745		42.95		42.98		55.09
	10	50.88		56.625		44.105		63.24
CpG8	1	65.165		69.225		67.555		70.96
	2	74.575		75.87		74.34		78.1
	3	66.565		66.13		71.475		66.6
	4	72.715		68.715		71.24		73.06
	5	65.49		66.525		63.1		71.07
	6	71.42		67.925		67.515		76.33
	7	76.64		77.49		77.575		79.46
	8	69.815		75.905		71.685		77.45
	9	75.305		75.895		74.87		78.76
	10	78.175		85.24		78.035		87.26
CpG9	1	41.44		47.52		44.715		50.62
	2	51.34		43.99		52.48		60
	3	40.455		41.445		46.79		48.88
	4	47.67		47.44		50.4		53.38
	5	37.24		42.82		40.68		45.57
	6	45.995		48.63		44.91		55.88
	7	50.045		54.74		51.8		61.63
	8	48.76		53.07		48.795		56.05
	9	49.72		48.865		49.67		61.81
	10	55.91		56.6		55.01		71.01
CpG10	1	35.405		36.93		37.53		34.21
	2	49.015		45.835		47.905		52.47
	3	33.095		34.9		36.27		38.26
	4	44.45		41.84		46.965		44.57
	5	35.545		34.28		35.755		41.56
	6	37.665		33.305		33.895		43.02
	7	50.155		48.625		47.095		53.26
	8	41.74		45.835		42.755		52.21
	9	49.035		45.775		46.165		57.24
	10	53.105		55.225		53.3		63.42
